# Supplementary material for: Contribution to the taxonomy of Mexican Tersilochinae (Hymenoptera, Ichneumonidae), with descriptions of five new species
Source: Zookeys. 2020 Oct 7;974:1–21. doi: 10.3897/zookeys.974.54536 (PMC7560507; doi:10.3897/zookeys.974.54536)
Supplement: XML Treatment for Gelanes contrerasi [file zookeys.974.54536-treatment2.xml]

<!DOCTYPE tp:taxon-treatment
  PUBLIC "-//TaxonX//DTD Taxonomic Treatment Publishing DTD v0 20100105//EN" "tax-treatment-NSO.dtd">
<tp:taxon-treatment xmlns:tp="http://www.plazi.org/taxpub"><tp:treatment-meta><kwd-group><label>Taxon classification</label><kwd><named-content xmlns:xlink="http://www.w3.org/1999/xlink" content-type="kingdom">Animalia</named-content></kwd><kwd><named-content xmlns:xlink="http://www.w3.org/1999/xlink" content-type="order">Hymenoptera</named-content></kwd><kwd><named-content xmlns:xlink="http://www.w3.org/1999/xlink" content-type="family">Ichneumonidae</named-content></kwd></kwd-group><mixed-citation publication-type="journal"><person-group><name><surname>Khalaim</surname><given-names>Andrey I.</given-names></name><name><surname>Ruíz-Cancino</surname><given-names>Enrique</given-names></name></person-group><article-title>Contribution to the taxonomy of Mexican <tp:taxon-name><tp:taxon-name-part taxon-name-part-type="subfamily">Tersilochinae</tp:taxon-name-part></tp:taxon-name> (<tp:taxon-name><tp:taxon-name-part taxon-name-part-type="order">Hymenoptera</tp:taxon-name-part></tp:taxon-name>, <tp:taxon-name><tp:taxon-name-part taxon-name-part-type="family">Ichneumonidae</tp:taxon-name-part></tp:taxon-name>), with descriptions of five new species</article-title><source>Zookeys</source><day>07</day><month>10</month><year>2020</year><volume>974</volume><fpage>1</fpage><lpage>21</lpage><pub-id pub-id-type="doi">10.3897/zookeys.974.54536</pub-id></mixed-citation></tp:treatment-meta><tp:nomenclature><tp:taxon-name><object-id xmlns:xlink="http://www.w3.org/1999/xlink" content-type="arpha" xlink:type="simple">86C1E5DC-399E-5BBC-AF2D-1004EECAC31D</object-id>
            <tp:taxon-name-part taxon-name-part-type="genus" reg="Gelanes">Gelanes</tp:taxon-name-part>
            <tp:taxon-name-part taxon-name-part-type="species" reg="contrerasi">contrerasi</tp:taxon-name-part>
          </tp:taxon-name><tp:taxon-authority>(Khalaim &amp; Ruíz-Cancino, 2019)</tp:taxon-authority><tp:taxon-status xmlns:xlink="http://www.w3.org/1999/xlink" xlink:type="simple">comb. nov.</tp:taxon-status><tp:nomenclature-citation-list><tp:nomenclature-citation><tp:taxon-name>
                <tp:taxon-name-part taxon-name-part-type="genus" reg="Probles">Probles</tp:taxon-name-part> (<tp:taxon-name-part taxon-name-part-type="subgenus" reg="Euporizon">Euporizon</tp:taxon-name-part>) <tp:taxon-name-part taxon-name-part-type="species" reg="contrerasi">contrerasi</tp:taxon-name-part></tp:taxon-name><comment>Khalaim &amp; Ruíz-Cancino, 2019: 210 [holotype female (<named-content xmlns:xlink="http://www.w3.org/1999/xlink" content-type="dwc:institutional_code" xlink:type="simple">UNAM</named-content>), Mexico, Hidalgo, Huasca de Ocampo, Rancho Santa Elena, <named-content xmlns:xlink="http://www.w3.org/1999/xlink" content-type="dwc:verbatimCoordinates" xlink:type="simple"><named-content content-type="geo-json" specific-use="{&#34;type&#34;:&#34;Point&#34;,&#34;coordinates&#34;:[-98.516667,20.100000]}" id="NCID0E6FAE" xlink:type="simple">20°06'N, 98°31'W</named-content></named-content>, 2330–2535 m, Hueyapan River, 13.VI.2010, coll. A. Contreras R. et al.].</comment></tp:nomenclature-citation></tp:nomenclature-citation-list></tp:nomenclature><tp:treatment-sec sec-type="remarks" id="SECID0EEGAE"><title>Remarks.</title><p>This species was recently described in the genus <italic><tp:taxon-name><tp:taxon-name-part taxon-name-part-type="genus" reg="Probles">Probles</tp:taxon-name-part></tp:taxon-name></italic> based on a single female from the State of Hidalgo in Central Mexico. The species has a slender first metasomal tergite with glymma situated slightly behind the middle, thin and long foveate groove of mesopleuron and long thyridial depression (see figs 20–25 in <xref ref-type="bibr" rid="B15">Khalaim and Ruíz-Cancino 2019</xref>: 211), and therefore formally it runs to <italic><tp:taxon-name><tp:taxon-name-part taxon-name-part-type="genus" reg="Probles">Probles</tp:taxon-name-part></tp:taxon-name></italic>. However, we consider that its unusually broad clypeus with a flat area centrally and highly polished genae and mesopleuron better correspond with the genus <italic><tp:taxon-name><tp:taxon-name-part taxon-name-part-type="genus" reg="Gelanes">Gelanes</tp:taxon-name-part></tp:taxon-name></italic> (comb. nov.).</p><p><italic><tp:taxon-name><tp:taxon-name-part taxon-name-part-type="genus" reg="Gelanes">Gelanes</tp:taxon-name-part> <tp:taxon-name-part taxon-name-part-type="species" reg="contrerasi">contrerasi</tp:taxon-name-part></tp:taxon-name></italic> may easily be distinguished from another Mexican species, <italic><tp:taxon-name><tp:taxon-name-part taxon-name-part-type="genus" reg="Gelanes">G.</tp:taxon-name-part> <tp:taxon-name-part taxon-name-part-type="species" reg="horstmanni">horstmanni</tp:taxon-name-part></tp:taxon-name></italic> Khalaim, by its genae constricted behind eyes in dorsal view (swollen in <italic><tp:taxon-name><tp:taxon-name-part taxon-name-part-type="genus" reg="Gelanes">G.</tp:taxon-name-part> <tp:taxon-name-part taxon-name-part-type="species" reg="horstmanni">horstmanni</tp:taxon-name-part></tp:taxon-name></italic>), slender antennal flagellum with 16 flagellomeres (robust, with 25 flagellomeres in <italic><tp:taxon-name><tp:taxon-name-part taxon-name-part-type="genus" reg="Gelanes">G.</tp:taxon-name-part> <tp:taxon-name-part taxon-name-part-type="species" reg="horstmanni">horstmanni</tp:taxon-name-part></tp:taxon-name></italic>), and longer basal area of propodeum and second metasomal tergite. In the key to the Nearctic species of <italic><tp:taxon-name><tp:taxon-name-part taxon-name-part-type="genus" reg="Gelanes">Gelanes</tp:taxon-name-part></tp:taxon-name></italic> (<xref ref-type="bibr" rid="B4">Horstmann 2013b</xref>: 238), <italic><tp:taxon-name><tp:taxon-name-part taxon-name-part-type="genus" reg="Gelanes">G.</tp:taxon-name-part> <tp:taxon-name-part taxon-name-part-type="species" reg="contrerasi">contrerasi</tp:taxon-name-part></tp:taxon-name></italic> runs to <italic><tp:taxon-name><tp:taxon-name-part taxon-name-part-type="genus" reg="Gelanes">G.</tp:taxon-name-part> <tp:taxon-name-part taxon-name-part-type="species" reg="incisus">incisus</tp:taxon-name-part></tp:taxon-name></italic> Horstmann and <italic><tp:taxon-name><tp:taxon-name-part taxon-name-part-type="genus" reg="Gelanes">G.</tp:taxon-name-part> <tp:taxon-name-part taxon-name-part-type="species" reg="punctipleuris">punctipleuris</tp:taxon-name-part></tp:taxon-name></italic> Horstmann in couplet 3, but differs from the both by having longer genae, propodeum with basal area very narrow and longer than the apical area, and longer second metasomal tergite.</p></tp:treatment-sec><ref-list><ref id="B15"><mixed-citation xmlns:xlink="http://www.w3.org/1999/xlink" xlink:type="simple"><person-group><name name-style="western"><surname>Khalaim</surname><given-names>AI</given-names></name><name name-style="western"><surname>Ruíz-Cancino</surname><given-names>E</given-names></name></person-group> (<year>2019</year>) <article-title>Mexican species of the genus <italic><tp:taxon-name><tp:taxon-name-part taxon-name-part-type="genus">Probles</tp:taxon-name-part></tp:taxon-name></italic> Förster (<tp:taxon-name><tp:taxon-name-part taxon-name-part-type="order">Hymenoptera</tp:taxon-name-part></tp:taxon-name>: <tp:taxon-name><tp:taxon-name-part taxon-name-part-type="family">Ichneumonidae</tp:taxon-name-part></tp:taxon-name>: <tp:taxon-name><tp:taxon-name-part taxon-name-part-type="subfamily">Tersilochinae</tp:taxon-name-part></tp:taxon-name>).</article-title><source>Zootaxa</source><volume>4619</volume>(<issue>2</issue>): <fpage>201</fpage>–<lpage>230</lpage>. <ext-link xlink:type="simple" ext-link-type="doi" xlink:href="10.11646/zootaxa.4619.2.1">https://doi.org/10.11646/zootaxa.4619.2.1</ext-link></mixed-citation></ref><ref id="B4"><mixed-citation xmlns:xlink="http://www.w3.org/1999/xlink" xlink:type="simple"><person-group><name name-style="western"><surname>Horstmann</surname><given-names>K</given-names></name></person-group> (<year>2013b</year>) <article-title>Revisions of Nearctic <tp:taxon-name><tp:taxon-name-part taxon-name-part-type="subfamily">Tersilochinae</tp:taxon-name-part></tp:taxon-name> V. Genera <italic><tp:taxon-name><tp:taxon-name-part taxon-name-part-type="genus">Allophroides</tp:taxon-name-part></tp:taxon-name></italic> Horstmann and <italic><tp:taxon-name><tp:taxon-name-part taxon-name-part-type="genus">Gelanes</tp:taxon-name-part></tp:taxon-name></italic> Horstmann (partim) (<tp:taxon-name><tp:taxon-name-part taxon-name-part-type="order">Hymenoptera</tp:taxon-name-part></tp:taxon-name>, <tp:taxon-name><tp:taxon-name-part taxon-name-part-type="family">Ichneumonidae</tp:taxon-name-part></tp:taxon-name>).</article-title><source>Spixiana</source><volume>36</volume>(<issue>2</issue>): <fpage>227</fpage>–<lpage>261</lpage>.</mixed-citation></ref></ref-list></tp:taxon-treatment>
