# Supplementary material for: Contribution to the taxonomy of Mexican Tersilochinae (Hymenoptera, Ichneumonidae), with descriptions of five new species
Source: Zookeys. 2020 Oct 7;974:1–21. doi: 10.3897/zookeys.974.54536 (PMC7560507; doi:10.3897/zookeys.974.54536)
Supplement: XML Treatment for Meggoleus [file zookeys.974.54536-treatment3.xml]

<!DOCTYPE tp:taxon-treatment
  PUBLIC "-//TaxonX//DTD Taxonomic Treatment Publishing DTD v0 20100105//EN" "tax-treatment-NSO.dtd">
<tp:taxon-treatment xmlns:tp="http://www.plazi.org/taxpub"><tp:treatment-meta><kwd-group><label>Taxon classification</label><kwd><named-content xmlns:xlink="http://www.w3.org/1999/xlink" content-type="kingdom">Animalia</named-content></kwd><kwd><named-content xmlns:xlink="http://www.w3.org/1999/xlink" content-type="order">Hymenoptera</named-content></kwd><kwd><named-content xmlns:xlink="http://www.w3.org/1999/xlink" content-type="family">Ichneumonidae</named-content></kwd></kwd-group><mixed-citation publication-type="journal"><person-group><name><surname>Khalaim</surname><given-names>Andrey I.</given-names></name><name><surname>Ruíz-Cancino</surname><given-names>Enrique</given-names></name></person-group><article-title>Contribution to the taxonomy of Mexican <tp:taxon-name><tp:taxon-name-part taxon-name-part-type="subfamily">Tersilochinae</tp:taxon-name-part></tp:taxon-name> (<tp:taxon-name><tp:taxon-name-part taxon-name-part-type="order">Hymenoptera</tp:taxon-name-part></tp:taxon-name>, <tp:taxon-name><tp:taxon-name-part taxon-name-part-type="family">Ichneumonidae</tp:taxon-name-part></tp:taxon-name>), with descriptions of five new species</article-title><source>Zookeys</source><day>07</day><month>10</month><year>2020</year><volume>974</volume><fpage>1</fpage><lpage>21</lpage><pub-id pub-id-type="doi">10.3897/zookeys.974.54536</pub-id></mixed-citation></tp:treatment-meta><tp:nomenclature><label>Genus</label><tp:taxon-name><object-id xmlns:xlink="http://www.w3.org/1999/xlink" content-type="arpha" xlink:type="simple">8530B72A-9C24-52E4-9AED-C6EB386EEC07</object-id>
            <tp:taxon-name-part taxon-name-part-type="genus" reg="Meggoleus">Meggoleus</tp:taxon-name-part>
          </tp:taxon-name><tp:taxon-authority>Townes, 1971</tp:taxon-authority></tp:nomenclature><tp:treatment-sec sec-type="type species" id="SECID0E4KAE"><title>Type species.</title><p><italic><tp:taxon-name><tp:taxon-name-part taxon-name-part-type="genus" reg="Meggoleus">Meggoleus</tp:taxon-name-part> <tp:taxon-name-part taxon-name-part-type="species" reg="spirator">spirator</tp:taxon-name-part></tp:taxon-name></italic> Townes, 1971.</p><p>It is a small Neotropical genus with five species; one Afrotropical species with large propodeal spiracles described in the genus <italic><tp:taxon-name><tp:taxon-name-part taxon-name-part-type="genus" reg="Meggoleus">Meggoleus</tp:taxon-name-part></tp:taxon-name></italic> (<xref ref-type="bibr" rid="B5">Khalaim 2007</xref>) was recently found to belong to the genus <italic><tp:taxon-name><tp:taxon-name-part taxon-name-part-type="genus" reg="Allophrys">Allophrys</tp:taxon-name-part></tp:taxon-name></italic> Förster (<xref ref-type="bibr" rid="B7">Khalaim 2017</xref>). Nothing is known about host range of any <italic><tp:taxon-name><tp:taxon-name-part taxon-name-part-type="genus" reg="Meggoleus">Meggoleus</tp:taxon-name-part></tp:taxon-name></italic> species.</p><p>Three species of <italic><tp:taxon-name><tp:taxon-name-part taxon-name-part-type="genus" reg="Meggoleus">Meggoleus</tp:taxon-name-part></tp:taxon-name></italic> occurring in South America were revised by <xref ref-type="bibr" rid="B1">Alvarado (2012)</xref>. Two of them, <italic><tp:taxon-name><tp:taxon-name-part taxon-name-part-type="genus" reg="Meggoleus">M.</tp:taxon-name-part> <tp:taxon-name-part taxon-name-part-type="species" reg="spirator">spirator</tp:taxon-name-part></tp:taxon-name></italic> Townes and <italic><tp:taxon-name><tp:taxon-name-part taxon-name-part-type="genus" reg="Meggoleus">M.</tp:taxon-name-part> <tp:taxon-name-part taxon-name-part-type="species" reg="pampahermosensis">pampahermosensis</tp:taxon-name-part></tp:taxon-name></italic> Alvarado, are known from Costa Rica (<xref ref-type="bibr" rid="B10">Khalaim and Broad 2012</xref>, <xref ref-type="bibr" rid="B18">Khalaim et al. 2018</xref>), and the latter species was recorded also from Mexico (<xref ref-type="bibr" rid="B18">Khalaim et al. 2018</xref>). In this paper, we describe two new species of <italic><tp:taxon-name><tp:taxon-name-part taxon-name-part-type="genus" reg="Meggoleus">Meggoleus</tp:taxon-name-part></tp:taxon-name></italic> from Mexico and Panama. Both new species possess small propodeal spiracles, clearly differing from three previously known taxa which are characterized by strongly enlarged propodeal spiracles. Record of <italic><tp:taxon-name><tp:taxon-name-part taxon-name-part-type="genus" reg="Meggoleus">M.</tp:taxon-name-part> <tp:taxon-name-part taxon-name-part-type="species" reg="hidalgoensis">hidalgoensis</tp:taxon-name-part></tp:taxon-name></italic> sp. nov. from Tamaulipas is a northernmost known locality for the genus <italic><tp:taxon-name><tp:taxon-name-part taxon-name-part-type="genus" reg="Meggoleus">Meggoleus</tp:taxon-name-part></tp:taxon-name></italic>. A partial key to the species of <italic><tp:taxon-name><tp:taxon-name-part taxon-name-part-type="genus" reg="Meggoleus">Meggoleus</tp:taxon-name-part></tp:taxon-name></italic> with small propodeal spiracles is provided.</p></tp:treatment-sec><ref-list><ref id="B5"><mixed-citation xmlns:xlink="http://www.w3.org/1999/xlink" xlink:type="simple"><person-group><name name-style="western"><surname>Khalaim</surname><given-names>AI</given-names></name></person-group> (<year>2007</year>) <article-title>First records of <italic><tp:taxon-name><tp:taxon-name-part taxon-name-part-type="genus">Meggoleus</tp:taxon-name-part></tp:taxon-name></italic>, <italic><tp:taxon-name><tp:taxon-name-part taxon-name-part-type="genus">Heterocola</tp:taxon-name-part></tp:taxon-name></italic> and <italic><tp:taxon-name><tp:taxon-name-part taxon-name-part-type="genus">Phradis</tp:taxon-name-part></tp:taxon-name></italic> (<tp:taxon-name><tp:taxon-name-part taxon-name-part-type="order">Hymenoptera</tp:taxon-name-part></tp:taxon-name>: <tp:taxon-name><tp:taxon-name-part taxon-name-part-type="family">Ichneumonidae</tp:taxon-name-part></tp:taxon-name>: <tp:taxon-name><tp:taxon-name-part taxon-name-part-type="subfamily">Tersilochinae</tp:taxon-name-part></tp:taxon-name>) from the Afrotropical region, with description of four new species.</article-title><source>African Invertebrates</source><volume>48</volume>(<issue>2</issue>): <fpage>101</fpage>–<lpage>110</lpage>.</mixed-citation></ref><ref id="B7"><mixed-citation xmlns:xlink="http://www.w3.org/1999/xlink" xlink:type="simple"><person-group><name name-style="western"><surname>Khalaim</surname><given-names>AI</given-names></name></person-group> (<year>2017</year>) <article-title>A new species of <italic><tp:taxon-name><tp:taxon-name-part taxon-name-part-type="genus">Allophrys</tp:taxon-name-part></tp:taxon-name></italic> Förster, 1869 (<tp:taxon-name><tp:taxon-name-part taxon-name-part-type="order">Hymenoptera</tp:taxon-name-part></tp:taxon-name>: <tp:taxon-name><tp:taxon-name-part taxon-name-part-type="family">Ichneumonidae</tp:taxon-name-part></tp:taxon-name>: <tp:taxon-name><tp:taxon-name-part taxon-name-part-type="subfamily">Tersilochinae</tp:taxon-name-part></tp:taxon-name>) with large propodeal spiracles from Indonesia.</article-title><source>Proceedings of the Zoological Institute RAS</source><volume>321</volume>(<issue>4</issue>): <fpage>365</fpage>–<lpage>370</lpage>.</mixed-citation></ref><ref id="B1"><mixed-citation xmlns:xlink="http://www.w3.org/1999/xlink" xlink:type="simple"><person-group><name name-style="western"><surname>Alvarado</surname><given-names>M</given-names></name></person-group> (<year>2012</year>) <article-title>Discovery of the genus <italic><tp:taxon-name><tp:taxon-name-part taxon-name-part-type="genus">Meggoleus</tp:taxon-name-part></tp:taxon-name></italic> Townes, 1971 (<tp:taxon-name><tp:taxon-name-part taxon-name-part-type="order">Hymenoptera</tp:taxon-name-part></tp:taxon-name>, <tp:taxon-name><tp:taxon-name-part taxon-name-part-type="family">Ichneumonidae</tp:taxon-name-part></tp:taxon-name>, <tp:taxon-name><tp:taxon-name-part taxon-name-part-type="subfamily">Tersilochinae</tp:taxon-name-part></tp:taxon-name>) in Peru, with the description of two new species.</article-title><source>ZooKeys</source><volume>163</volume>: <fpage>83</fpage>–<lpage>90</lpage>. <ext-link xlink:type="simple" ext-link-type="doi" xlink:href="10.3897/zookeys.163.2291">https://doi.org/10.3897/zookeys.163.2291</ext-link></mixed-citation></ref><ref id="B10"><mixed-citation xmlns:xlink="http://www.w3.org/1999/xlink" xlink:type="simple"><person-group><name name-style="western"><surname>Khalaim</surname><given-names>AI</given-names></name><name name-style="western"><surname>Broad</surname><given-names>GR</given-names></name></person-group> (<year>2012</year>) <article-title><tp:taxon-name><tp:taxon-name-part taxon-name-part-type="subfamily">Tersilochinae</tp:taxon-name-part></tp:taxon-name> (<tp:taxon-name><tp:taxon-name-part taxon-name-part-type="order">Hymenoptera</tp:taxon-name-part></tp:taxon-name>: <tp:taxon-name><tp:taxon-name-part taxon-name-part-type="family">Ichneumonidae</tp:taxon-name-part></tp:taxon-name>) of Costa Rica, part 1. Genera <italic><tp:taxon-name><tp:taxon-name-part taxon-name-part-type="genus">Allophrys</tp:taxon-name-part></tp:taxon-name></italic> Förster, <italic><tp:taxon-name><tp:taxon-name-part taxon-name-part-type="genus">Barycnemis</tp:taxon-name-part></tp:taxon-name></italic> Förster and <italic><tp:taxon-name><tp:taxon-name-part taxon-name-part-type="genus">Meggoleus</tp:taxon-name-part></tp:taxon-name></italic> Townes.</article-title><source>Zootaxa</source><volume>3185</volume>: <fpage>36</fpage>–<lpage>52</lpage>. <ext-link xlink:type="simple" ext-link-type="doi" xlink:href="10.11646/zootaxa.3185.1.2">https://doi.org/10.11646/zootaxa.3185.1.2</ext-link></mixed-citation></ref><ref id="B18"><mixed-citation xmlns:xlink="http://www.w3.org/1999/xlink" xlink:type="simple"><person-group><name name-style="western"><surname>Khalaim</surname><given-names>AI</given-names></name><name name-style="western"><surname>Kasparyan</surname><given-names>DR</given-names></name><name name-style="western"><surname>López-Ortega</surname><given-names>M</given-names></name></person-group> (<year>2018</year>) <article-title>New records and descriptions of <tp:taxon-name><tp:taxon-name-part taxon-name-part-type="family">Ichneumonidae</tp:taxon-name-part></tp:taxon-name> (<tp:taxon-name><tp:taxon-name-part taxon-name-part-type="order">Hymenoptera</tp:taxon-name-part></tp:taxon-name>) from Mexico.</article-title><source>Zootaxa</source><volume>4486</volume>(<issue>1</issue>): <fpage>1</fpage>–<lpage>30</lpage>. <ext-link xlink:type="simple" ext-link-type="doi" xlink:href="10.11646/zootaxa.4486.1.1">https://doi.org/10.11646/zootaxa.4486.1.1</ext-link></mixed-citation></ref></ref-list></tp:taxon-treatment>
