# Supplementary material for: Contribution to the taxonomy of Mexican Tersilochinae (Hymenoptera, Ichneumonidae), with descriptions of five new species
Source: Zookeys. 2020 Oct 7;974:1–21. doi: 10.3897/zookeys.974.54536 (PMC7560507; doi:10.3897/zookeys.974.54536)
Supplement: XML Treatment for Meggoleus whartoni [file zookeys.974.54536-treatment5.xml]

<!DOCTYPE tp:taxon-treatment
  PUBLIC "-//TaxonX//DTD Taxonomic Treatment Publishing DTD v0 20100105//EN" "tax-treatment-NSO.dtd">
<tp:taxon-treatment xmlns:tp="http://www.plazi.org/taxpub"><tp:treatment-meta><kwd-group><label>Taxon classification</label><kwd><named-content xmlns:xlink="http://www.w3.org/1999/xlink" content-type="kingdom">Animalia</named-content></kwd><kwd><named-content xmlns:xlink="http://www.w3.org/1999/xlink" content-type="order">Hymenoptera</named-content></kwd><kwd><named-content xmlns:xlink="http://www.w3.org/1999/xlink" content-type="family">Ichneumonidae</named-content></kwd></kwd-group><mixed-citation publication-type="journal"><person-group><name><surname>Khalaim</surname><given-names>Andrey I.</given-names></name><name><surname>Ruíz-Cancino</surname><given-names>Enrique</given-names></name></person-group><article-title>Contribution to the taxonomy of Mexican <tp:taxon-name><tp:taxon-name-part taxon-name-part-type="subfamily">Tersilochinae</tp:taxon-name-part></tp:taxon-name> (<tp:taxon-name><tp:taxon-name-part taxon-name-part-type="order">Hymenoptera</tp:taxon-name-part></tp:taxon-name>, <tp:taxon-name><tp:taxon-name-part taxon-name-part-type="family">Ichneumonidae</tp:taxon-name-part></tp:taxon-name>), with descriptions of five new species</article-title><source>Zookeys</source><day>07</day><month>10</month><year>2020</year><volume>974</volume><fpage>1</fpage><lpage>21</lpage><pub-id pub-id-type="doi">10.3897/zookeys.974.54536</pub-id></mixed-citation></tp:treatment-meta><tp:nomenclature><tp:taxon-name><object-id xmlns:xlink="http://www.w3.org/1999/xlink" content-type="arpha" xlink:type="simple">F4DBC6E5-8A16-514E-B302-3D62E26AF8E6</object-id>
            <tp:taxon-name-part taxon-name-part-type="genus" reg="Meggoleus">Meggoleus</tp:taxon-name-part>
            <tp:taxon-name-part taxon-name-part-type="species" reg="whartoni">whartoni</tp:taxon-name-part>
            <object-id xmlns:xlink="http://www.w3.org/1999/xlink" content-type="zoobank" xlink:type="simple">http://zoobank.org/489674A1-97D4-47FB-95D7-98CD4C7601F9</object-id>
          </tp:taxon-name><tp:taxon-authority>Khalaim</tp:taxon-authority><tp:taxon-status xmlns:xlink="http://www.w3.org/1999/xlink" xlink:type="simple">sp. nov.</tp:taxon-status><xref ref-type="fig" rid="F2">Figures 9–14</xref></tp:nomenclature><tp:treatment-sec sec-type="Differential diagnosis" id="SECID0EP4AE"><title>Differential diagnosis.</title><p>The new species is easily distinguished from all other species of <italic><tp:taxon-name><tp:taxon-name-part taxon-name-part-type="genus" reg="Meggoleus">Meggoleus</tp:taxon-name-part></tp:taxon-name></italic> by the flagellum with distal end white (Fig. <xref ref-type="fig" rid="F2">10</xref>). It is very similar to <italic><tp:taxon-name><tp:taxon-name-part taxon-name-part-type="genus" reg="Meggoleus">M.</tp:taxon-name-part> <tp:taxon-name-part taxon-name-part-type="species" reg="hidalgoensis">hidalgoensis</tp:taxon-name-part></tp:taxon-name></italic> sp. nov. as both have small propodeal spiracles but differs from this species, in addition to color pattern of the flagellum, by scutellum with shorter lateral longitudinal carinae and fore wing with short and thick intercubitus (2rs-m).</p></tp:treatment-sec><tp:treatment-sec sec-type="description" id="SECID0EL5AE"><title>Description.</title><p><bold>Female.</bold> Body length 3.7 mm. Fore wing length 2.8 mm.</p><p>Head, in dorsal view, strongly constricted, weakly rounded posterior to eyes; gena 0.6–0.65 × as long as eye width. Eyes glabrous. Clypeus relatively large, almost lenticular (slightly truncated ventrally), ca. 2.5 × as broad as long (Fig. <xref ref-type="fig" rid="F2">11</xref>), very weakly convex in lateral view, separated from face by fine furrow; smooth, with very fine punctures in upper 0.3–0.5. Mandible slender, not constricted, with upper and lower margins mostly subparallel; upper tooth almost twice longer than the lower. Malar space approximately as long as basal mandibular width. Antennal flagellum (Fig. <xref ref-type="fig" rid="F2">10</xref>) with 15 flagellomeres, basally very slender; basal flagellomeres almost 2.5 × as long as broad, subapical flagellomeres distinctly elongate; flagellomeres 4 to 6 bearing long and thin subapical finger-shaped structures on outer surface. Face weakly convex. Face and frons subpolished, weakly shining, with very fine punctures. Vertex polished, with very fine and sparse punctures. Gena polished, impunctate. Occipital carina complete, somewhat dipped mediodorsally, evenly arcuate in dorsal view. Hypostomal carina present in upper part, weak or completely obliterated in lower part.</p><fig id="F2" position="float" orientation="portrait"><object-id xmlns:xlink="http://www.w3.org/1999/xlink" content-type="doi" xlink:type="simple">10.3897/zookeys.974.54536.figures9-14</object-id><object-id xmlns:xlink="http://www.w3.org/1999/xlink" content-type="arpha" xlink:type="simple">AC211B08-9C10-505A-8FB0-0715AD0589EB</object-id><label>Figures 9–14.</label><caption><p><italic><tp:taxon-name><tp:taxon-name-part taxon-name-part-type="genus" reg="Meggoleus">Meggoleus</tp:taxon-name-part> <tp:taxon-name-part taxon-name-part-type="species" reg="whartoni">whartoni</tp:taxon-name-part></tp:taxon-name></italic> sp. nov., holotype (9–13) and paratype (14) females <bold>9, 14</bold> habitus lateral view <bold>10</bold> head with antennae and mesosoma, lateral view <bold>11</bold> head, front view <bold>12</bold> mesosoma and base of metasoma, lateral view <bold>13</bold> propodeum, dorsal view.</p></caption><graphic xmlns:xlink="http://www.w3.org/1999/xlink" xlink:href="zookeys-974-001-g002.jpg" position="float" orientation="portrait" xlink:type="simple" id="oo_460497.jpg"><uri content-type="original_file" xlink:type="simple">https://binary.pensoft.net/fig/460497</uri></graphic></fig><p>Mesoscutum granulate, impunctate, dull. Notaulus with distinct wrinkle on anterolateral side of mesoscutum (Fig. <xref ref-type="fig" rid="F2">10</xref>). Scutellum with lateral longitudinal carinae at basal 0.1–0.2. Epicnemial carina not reaching front margin of mesopleuron, continuing above along front margin of mesopleuron towards subtegular ridge, and vanishing there (Fig. <xref ref-type="fig" rid="F2">12</xref>). Foveate groove long, narrow and sharp, anteriorly upcurved, with distinct transverse wrinkles (Fig. <xref ref-type="fig" rid="F2">12</xref>). Mesopleuron smooth, with very fine inconspicuous punctures. Propodeal spiracle round, slightly enlarged, separated from pleural carina by 1.0–1.5 × diameter of spiracle (Fig. <xref ref-type="fig" rid="F2">12</xref>). Propodeum with narrow median longitudinal furrow which is more or less enclosed laterally by a pair of longitudinal carinae, and ca. 0.8 × as long as apical area (Fig. <xref ref-type="fig" rid="F2">13</xref>). Dorsolateral area polished, impunctate (Fig. <xref ref-type="fig" rid="F2">13</xref>). Apical area flat, anteriorly rounded (Fig. <xref ref-type="fig" rid="F2">13</xref>); apical longitudinal carinae complete, reaching transverse carina anteriorly.</p><p>Fore wing with second recurrent vein (2m-cu) postfurcal, weakly pigmented in anterior part and distinct posteriorly. First abscissa of radius (Rs+2r) straight, longer than width of pterostigma. First and second abscissae of radius (Rs+2r and Rs) meeting at slightly acute angle. Intercubitus (2rs-m) short and very thick, much shorter (0.5 × or less) than abscissa of cubitus between intercubitus and second recurrent vein (abscissa of M between 2rs-m and 2m-cu). Metacarpus (R1) almost reaching apex of fore wing. Second abscissa of postnervulus (Cu&amp;2cu-a) present, thus brachial cell is closed posteriorly. Hind wing with nervellus (cu1&amp;cu-a) weakly reclivous. Legs slender. Tarsal claws long and slender, not pectinate.</p><p>First tergite ca. 4.4 × as long as posteriorly broad, predominantly smooth, with weak striae laterally before glymma; petiole trapeziform in cross-section centrally; in dorsal view, postpetiole widened at base, distinctly broader than petiole and clearly separated from it; in lateral view, upper margin of tergite weakly arcuate in basal 0.6 and somewhat stronger arcuate in apical 0.4. Glymma distinct, situated in apical 0.6 of tergite, joining by weak (sometimes vestigial) groove with lower part of postpetiole (Fig. <xref ref-type="fig" rid="F2">12</xref>). Second tergite approximately twice as long as anteriorly broad. Thyridial depression deep, ca. 2.5 × as long as broad, with posterior end rounded. Ovipositor weakly and nearly evenly bent upwards over its total length, with weak dorsal subapical depression; sheath approximately as long as first tergite.</p><p>Head, mesosoma and first tergite of metasoma orange-brown to dark reddish brown. Palpi and mandible (teeth red) yellow. Clypeus yellow-brown or reddish brown, unicolorous or slightly darkened in upper part. Tegula brownish yellow. Scape and pedicel of antenna yellow-brown ventrally and brown dorsally; flagellum brownish black with two or three distal flagellomeres white (Fig. <xref ref-type="fig" rid="F2">10</xref>). Pterostigma brown. Legs brownish yellow, hind coxa slightly brownish at base. Metasoma posterior to first tergite predominantly brown, yellow ventrally.</p><p><bold>Male.</bold> Unknown.</p></tp:treatment-sec><tp:treatment-sec sec-type="etymology" id="SECID0EPBAG"><title>Etymology.</title><p>The species is named in honor of the American entomologist, expert in <tp:taxon-name><tp:taxon-name-part taxon-name-part-type="family">Braconidae</tp:taxon-name-part></tp:taxon-name> and <tp:taxon-name><tp:taxon-name-part taxon-name-part-type="family">Ichneumonidae</tp:taxon-name-part></tp:taxon-name>, Robert Wharton.</p></tp:treatment-sec><tp:treatment-sec sec-type="material" id="SECID0E6BAG"><title>Material examined.</title><p>Holotype female (<abbrev xmlns:xlink="http://www.w3.org/1999/xlink" xlink:title="Texas A&amp;M University, College Station, Texas, USA" id="ABBRID0EFCAG" xlink:type="simple">TAMU</abbrev>), Mexico, “Chiapas”.</p><p>Paratypes. <bold>Panama</bold>: 2 females (<abbrev xmlns:xlink="http://www.w3.org/1999/xlink" xlink:title="Texas A&amp;M University, College Station, Texas, USA" id="ABBRID0ENCAG" xlink:type="simple">TAMU</abbrev>), Chiriquí Prov., National Park Volcan Baru, 3 km E of Cerro Punta, <named-content xmlns:xlink="http://www.w3.org/1999/xlink" content-type="dwc:verbatimCoordinates" xlink:type="simple"><named-content content-type="geo-json" specific-use="{&#34;type&#34;:&#34;Point&#34;,&#34;coordinates&#34;:[-82.543333,8.848611]}" id="NCID0EUCAG" xlink:type="simple">08°50'55"N, 82°32'36"W</named-content></named-content>, 7060 ft. (= 2155 m), 31.VII–4.VIII.1999, coll. A. Gillogly &amp; J. Woolley, Malaise trap, 99/072.</p></tp:treatment-sec><tp:treatment-sec sec-type="distribution" id="SECID0EZCAG"><title>Distribution.</title><p>South Mexico (Chiapas), Panama.</p></tp:treatment-sec></tp:taxon-treatment>
