# Supplementary material for: Contribution to the taxonomy of Mexican Tersilochinae (Hymenoptera, Ichneumonidae), with descriptions of five new species
Source: Zookeys. 2020 Oct 7;974:1–21. doi: 10.3897/zookeys.974.54536 (PMC7560507; doi:10.3897/zookeys.974.54536)
Supplement: XML Treatment for Phradis [file zookeys.974.54536-treatment6.xml]

<!DOCTYPE tp:taxon-treatment
  PUBLIC "-//TaxonX//DTD Taxonomic Treatment Publishing DTD v0 20100105//EN" "tax-treatment-NSO.dtd">
<tp:taxon-treatment xmlns:tp="http://www.plazi.org/taxpub"><tp:treatment-meta><kwd-group><label>Taxon classification</label><kwd><named-content xmlns:xlink="http://www.w3.org/1999/xlink" content-type="kingdom">Animalia</named-content></kwd><kwd><named-content xmlns:xlink="http://www.w3.org/1999/xlink" content-type="order">Hymenoptera</named-content></kwd><kwd><named-content xmlns:xlink="http://www.w3.org/1999/xlink" content-type="family">Ichneumonidae</named-content></kwd></kwd-group><mixed-citation publication-type="journal"><person-group><name><surname>Khalaim</surname><given-names>Andrey I.</given-names></name><name><surname>Ruíz-Cancino</surname><given-names>Enrique</given-names></name></person-group><article-title>Contribution to the taxonomy of Mexican <tp:taxon-name><tp:taxon-name-part taxon-name-part-type="subfamily">Tersilochinae</tp:taxon-name-part></tp:taxon-name> (<tp:taxon-name><tp:taxon-name-part taxon-name-part-type="order">Hymenoptera</tp:taxon-name-part></tp:taxon-name>, <tp:taxon-name><tp:taxon-name-part taxon-name-part-type="family">Ichneumonidae</tp:taxon-name-part></tp:taxon-name>), with descriptions of five new species</article-title><source>Zookeys</source><day>07</day><month>10</month><year>2020</year><volume>974</volume><fpage>1</fpage><lpage>21</lpage><pub-id pub-id-type="doi">10.3897/zookeys.974.54536</pub-id></mixed-citation></tp:treatment-meta><tp:nomenclature><label>Genus</label><tp:taxon-name><object-id xmlns:xlink="http://www.w3.org/1999/xlink" content-type="arpha" xlink:type="simple">AD98DD68-DF6A-5B85-9D1B-B131282F4D8B</object-id>
            <tp:taxon-name-part taxon-name-part-type="genus" reg="Phradis">Phradis</tp:taxon-name-part>
          </tp:taxon-name><tp:taxon-authority>Förster, 1869</tp:taxon-authority></tp:nomenclature><tp:treatment-sec sec-type="type species" id="SECID0E5DAG"><title>Type species.</title><p><tp:taxon-name><tp:taxon-name-part taxon-name-part-type="genus" reg="Thersilochus">Thersilochus</tp:taxon-name-part> (<tp:taxon-name-part taxon-name-part-type="subgenus" reg="Phradis">Phradis</tp:taxon-name-part>) <tp:taxon-name-part taxon-name-part-type="species" reg="brevis">brevis</tp:taxon-name-part></tp:taxon-name> Brischke, 1880.</p><p>A moderately large predominantly Holarctic genus with 20 species in the Nearctic region (including two species from Mexico), ca. 40 species in the Palaearctic region, and several species known from Peru, South Africa, and Australia. In Europe, species of <italic><tp:taxon-name><tp:taxon-name-part taxon-name-part-type="genus" reg="Phradis">Phradis</tp:taxon-name-part></tp:taxon-name></italic> have been reared from sap beetle larvae (<tp:taxon-name><tp:taxon-name-part taxon-name-part-type="order">Coleoptera</tp:taxon-name-part></tp:taxon-name>: <tp:taxon-name><tp:taxon-name-part taxon-name-part-type="family">Nitidulidae</tp:taxon-name-part></tp:taxon-name>: <italic><tp:taxon-name><tp:taxon-name-part taxon-name-part-type="genus" reg="Meligethes">Meligethes</tp:taxon-name-part></tp:taxon-name></italic> spp.) feeding on rape, but no host record is known for any Nearctic species (<xref ref-type="bibr" rid="B3">Horstmann 2013a</xref>).</p><p>Two species of <italic><tp:taxon-name><tp:taxon-name-part taxon-name-part-type="genus" reg="Phradis">Phradis</tp:taxon-name-part></tp:taxon-name></italic> were known from Mexico until now (<xref ref-type="bibr" rid="B14">Khalaim and Ruíz-Cancino 2018</xref>), and the third species, <italic><tp:taxon-name><tp:taxon-name-part taxon-name-part-type="genus" reg="Phradis">P.</tp:taxon-name-part> <tp:taxon-name-part taxon-name-part-type="species" reg="belovi">belovi</tp:taxon-name-part></tp:taxon-name></italic> sp. nov., is described from North Mexico in this paper. The genus is extremely rare in Mexico as all known Mexican species are represented by a single holotype. <xref ref-type="bibr" rid="B3">Horstmann (2013a)</xref> in his revision of the Nearctic fauna, also noted that many Nearctic species are rarely collected, and six of 18 revised species (33%) are known from only one specimen. A key to three Mexican species of <italic><tp:taxon-name><tp:taxon-name-part taxon-name-part-type="genus" reg="Phradis">Phradis</tp:taxon-name-part></tp:taxon-name></italic> is provided below.</p></tp:treatment-sec><ref-list><ref id="B3"><mixed-citation xmlns:xlink="http://www.w3.org/1999/xlink" xlink:type="simple"><person-group><name name-style="western"><surname>Horstmann</surname><given-names>K</given-names></name></person-group> (<year>2013a</year>) <article-title>Revisions of Nearctic <tp:taxon-name><tp:taxon-name-part taxon-name-part-type="subfamily">Tersilochinae</tp:taxon-name-part></tp:taxon-name> IV. Genus <italic><tp:taxon-name><tp:taxon-name-part taxon-name-part-type="genus">Phradis</tp:taxon-name-part></tp:taxon-name></italic> Förster (<tp:taxon-name><tp:taxon-name-part taxon-name-part-type="order">Hymenoptera</tp:taxon-name-part></tp:taxon-name>, <tp:taxon-name><tp:taxon-name-part taxon-name-part-type="family">Ichneumonidae</tp:taxon-name-part></tp:taxon-name>).</article-title><source>Spixiana</source><volume>36</volume>(<issue>1</issue>): <fpage>67</fpage>–<lpage>92</lpage>.</mixed-citation></ref><ref id="B14"><mixed-citation xmlns:xlink="http://www.w3.org/1999/xlink" xlink:type="simple"><person-group><name name-style="western"><surname>Khalaim</surname><given-names>AI</given-names></name><name name-style="western"><surname>Ruíz-Cancino</surname><given-names>E</given-names></name></person-group> (<year>2018</year>) <article-title>First record of the genera <italic><tp:taxon-name><tp:taxon-name-part taxon-name-part-type="genus">Diaparsis</tp:taxon-name-part></tp:taxon-name></italic> Förster and <italic><tp:taxon-name><tp:taxon-name-part taxon-name-part-type="genus">Phradis</tp:taxon-name-part></tp:taxon-name></italic> Förster (<tp:taxon-name><tp:taxon-name-part taxon-name-part-type="order">Hymenoptera</tp:taxon-name-part></tp:taxon-name>, <tp:taxon-name><tp:taxon-name-part taxon-name-part-type="family">Ichneumonidae</tp:taxon-name-part></tp:taxon-name>, <tp:taxon-name><tp:taxon-name-part taxon-name-part-type="subfamily">Tersilochinae</tp:taxon-name-part></tp:taxon-name>) from Mexico.</article-title><source>Journal of <tp:taxon-name><tp:taxon-name-part taxon-name-part-type="order">Hymenoptera</tp:taxon-name-part></tp:taxon-name> Research</source><volume>63</volume>: <fpage>61</fpage>–<lpage>72</lpage>. <ext-link xlink:type="simple" ext-link-type="doi" xlink:href="10.3897/jhr.63.24491">https://doi.org/10.3897/jhr.63.24491</ext-link></mixed-citation></ref></ref-list></tp:taxon-treatment>
