# Supplementary material for: Contribution to the taxonomy of Mexican Tersilochinae (Hymenoptera, Ichneumonidae), with descriptions of five new species
Source: Zookeys. 2020 Oct 7;974:1–21. doi: 10.3897/zookeys.974.54536 (PMC7560507; doi:10.3897/zookeys.974.54536)
Supplement: XML Treatment for Stethantyx [file zookeys.974.54536-treatment8.xml]

<!DOCTYPE tp:taxon-treatment
  PUBLIC "-//TaxonX//DTD Taxonomic Treatment Publishing DTD v0 20100105//EN" "tax-treatment-NSO.dtd">
<tp:taxon-treatment xmlns:tp="http://www.plazi.org/taxpub"><tp:treatment-meta><kwd-group><label>Taxon classification</label><kwd><named-content xmlns:xlink="http://www.w3.org/1999/xlink" content-type="kingdom">Animalia</named-content></kwd><kwd><named-content xmlns:xlink="http://www.w3.org/1999/xlink" content-type="order">Hymenoptera</named-content></kwd><kwd><named-content xmlns:xlink="http://www.w3.org/1999/xlink" content-type="family">Ichneumonidae</named-content></kwd></kwd-group><mixed-citation publication-type="journal"><person-group><name><surname>Khalaim</surname><given-names>Andrey I.</given-names></name><name><surname>Ruíz-Cancino</surname><given-names>Enrique</given-names></name></person-group><article-title>Contribution to the taxonomy of Mexican <tp:taxon-name><tp:taxon-name-part taxon-name-part-type="subfamily">Tersilochinae</tp:taxon-name-part></tp:taxon-name> (<tp:taxon-name><tp:taxon-name-part taxon-name-part-type="order">Hymenoptera</tp:taxon-name-part></tp:taxon-name>, <tp:taxon-name><tp:taxon-name-part taxon-name-part-type="family">Ichneumonidae</tp:taxon-name-part></tp:taxon-name>), with descriptions of five new species</article-title><source>Zookeys</source><day>07</day><month>10</month><year>2020</year><volume>974</volume><fpage>1</fpage><lpage>21</lpage><pub-id pub-id-type="doi">10.3897/zookeys.974.54536</pub-id></mixed-citation></tp:treatment-meta><tp:nomenclature><label>Genus</label><tp:taxon-name><object-id xmlns:xlink="http://www.w3.org/1999/xlink" content-type="arpha" xlink:type="simple">358F14B1-2C25-5220-8307-B620D473342D</object-id>
            <tp:taxon-name-part taxon-name-part-type="genus" reg="Stethantyx">Stethantyx</tp:taxon-name-part>
          </tp:taxon-name><tp:taxon-authority>Townes, 1971</tp:taxon-authority></tp:nomenclature><tp:treatment-sec sec-type="type species" id="SECID0EWTAG"><title>Type species.</title><p><italic><tp:taxon-name><tp:taxon-name-part taxon-name-part-type="genus" reg="Stethantyx">Stethantyx</tp:taxon-name-part> <tp:taxon-name-part taxon-name-part-type="species" reg="nearctica">nearctica</tp:taxon-name-part></tp:taxon-name></italic> Townes, 1971.</p><p>Large and almost exclusively Neotropical genus with ca. 50 described and many undescribed species. Three species of <italic><tp:taxon-name><tp:taxon-name-part taxon-name-part-type="genus" reg="Stethantyx">Stethantyx</tp:taxon-name-part></tp:taxon-name></italic> occur in America north of Mexico, including one species introduced from South America (<xref ref-type="bibr" rid="B2">Horstmann 2010</xref>), and six Mexican species were reviewed by <xref ref-type="bibr" rid="B12">Khalaim and Ruíz-Cancino (2013)</xref>. Species of the genus are known as parasitoids of coleopteran hosts of the families <tp:taxon-name><tp:taxon-name-part taxon-name-part-type="family">Curculionidae</tp:taxon-name-part></tp:taxon-name> and <tp:taxon-name><tp:taxon-name-part taxon-name-part-type="family">Nitidulidae</tp:taxon-name-part></tp:taxon-name>.</p><p>Two new species of <italic><tp:taxon-name><tp:taxon-name-part taxon-name-part-type="genus" reg="Stethantyx">Stethantyx</tp:taxon-name-part></tp:taxon-name></italic> are described here from Mexico, raising the total number of known <italic><tp:taxon-name><tp:taxon-name-part taxon-name-part-type="genus" reg="Stethantyx">Stethantyx</tp:taxon-name-part></tp:taxon-name></italic> species in Mexico to eight. The both new species possess right-angled radial cell in the fore wing and belong to the species group <italic><tp:taxon-name><tp:taxon-name-part taxon-name-part-type="genus" reg="Stethantyx"/><tp:taxon-name-part taxon-name-part-type="species" reg="radiata">radiata</tp:taxon-name-part></tp:taxon-name></italic> (see <xref ref-type="bibr" rid="B17">Khalaim et al. 2015</xref>), while other six Mexican species belong to the species group <italic><tp:taxon-name><tp:taxon-name-part taxon-name-part-type="genus" reg="Stethantyx"/><tp:taxon-name-part taxon-name-part-type="species" reg="nearctica">nearctica</tp:taxon-name-part></tp:taxon-name></italic>, as they have abscissae of radius (Rs+2r and Rs) meeting at obtuse angle (see <xref ref-type="bibr" rid="B11">Khalaim and Broad 2013</xref>, <xref ref-type="bibr" rid="B16">Khalaim et al. 2013</xref>).</p></tp:treatment-sec><ref-list><ref id="B2"><mixed-citation xmlns:xlink="http://www.w3.org/1999/xlink" xlink:type="simple"><person-group><name name-style="western"><surname>Horstmann</surname><given-names>K</given-names></name></person-group> (<year>2010</year>) Revisions of Nearctic <tp:taxon-name><tp:taxon-name-part taxon-name-part-type="subfamily">Tersilochinae</tp:taxon-name-part></tp:taxon-name> II. Genera <italic><tp:taxon-name><tp:taxon-name-part taxon-name-part-type="genus">Allophrys</tp:taxon-name-part></tp:taxon-name></italic> Förster, <italic><tp:taxon-name><tp:taxon-name-part taxon-name-part-type="genus">Barycnemis</tp:taxon-name-part></tp:taxon-name></italic> Förster, <italic><tp:taxon-name><tp:taxon-name-part taxon-name-part-type="genus">Ctenophion</tp:taxon-name-part></tp:taxon-name></italic> gen. nov., <italic><tp:taxon-name><tp:taxon-name-part taxon-name-part-type="genus">Sathropterus</tp:taxon-name-part></tp:taxon-name></italic> Förster, <italic><tp:taxon-name><tp:taxon-name-part taxon-name-part-type="genus">Spinolochus</tp:taxon-name-part></tp:taxon-name></italic> Horstmann and <italic><tp:taxon-name><tp:taxon-name-part taxon-name-part-type="genus">Stethantyx</tp:taxon-name-part></tp:taxon-name></italic> Townes (<tp:taxon-name><tp:taxon-name-part taxon-name-part-type="order">Hymenoptera</tp:taxon-name-part></tp:taxon-name>, <tp:taxon-name><tp:taxon-name-part taxon-name-part-type="family">Ichneumonidae</tp:taxon-name-part></tp:taxon-name>). Spixiana 33, 73–109.</mixed-citation></ref><ref id="B12"><mixed-citation xmlns:xlink="http://www.w3.org/1999/xlink" xlink:type="simple"><person-group><name name-style="western"><surname>Khalaim</surname><given-names>AI</given-names></name><name name-style="western"><surname>Ruíz-Cancino</surname><given-names>E</given-names></name></person-group> (<year>2013</year>) <article-title>Mexican species of the genus <italic><tp:taxon-name><tp:taxon-name-part taxon-name-part-type="genus">Stethantyx</tp:taxon-name-part></tp:taxon-name></italic> Townes (<tp:taxon-name><tp:taxon-name-part taxon-name-part-type="order">Hymenoptera</tp:taxon-name-part></tp:taxon-name>, <tp:taxon-name><tp:taxon-name-part taxon-name-part-type="family">Ichneumonidae</tp:taxon-name-part></tp:taxon-name>, <tp:taxon-name><tp:taxon-name-part taxon-name-part-type="subfamily">Tersilochinae</tp:taxon-name-part></tp:taxon-name>).</article-title><source>ZooKeys</source><volume>360</volume>: <fpage>83</fpage>–<lpage>94</lpage>. <ext-link xlink:type="simple" ext-link-type="doi" xlink:href="10.3897/zookeys.360.6362">https://doi.org/10.3897/zookeys.360.6362</ext-link></mixed-citation></ref><ref id="B17"><mixed-citation xmlns:xlink="http://www.w3.org/1999/xlink" xlink:type="simple"><person-group><name name-style="western"><surname>Khalaim</surname><given-names>AI</given-names></name><name name-style="western"><surname>Sääksjärvi</surname><given-names>IE</given-names></name><name name-style="western"><surname>Bordera</surname><given-names>S</given-names></name></person-group> (<year>2015</year>) <article-title><tp:taxon-name><tp:taxon-name-part taxon-name-part-type="subfamily">Tersilochinae</tp:taxon-name-part></tp:taxon-name> of Western Amazonia (<tp:taxon-name><tp:taxon-name-part taxon-name-part-type="order">Hymenoptera</tp:taxon-name-part></tp:taxon-name>: <tp:taxon-name><tp:taxon-name-part taxon-name-part-type="family">Ichneumonidae</tp:taxon-name-part></tp:taxon-name>). Genus <italic><tp:taxon-name><tp:taxon-name-part taxon-name-part-type="genus">Stethantyx</tp:taxon-name-part></tp:taxon-name></italic> Townes, part 2.</article-title><source>Zootaxa</source><volume>3981</volume>(<issue>1</issue>): <fpage>95</fpage>–<lpage>106</lpage>. <ext-link xlink:type="simple" ext-link-type="doi" xlink:href="10.11646/zootaxa.3981.1.4">https://doi.org/10.11646/zootaxa.3981.1.4</ext-link></mixed-citation></ref><ref id="B11"><mixed-citation xmlns:xlink="http://www.w3.org/1999/xlink" xlink:type="simple"><person-group><name name-style="western"><surname>Khalaim</surname><given-names>AI</given-names></name><name name-style="western"><surname>Broad</surname><given-names>GR</given-names></name></person-group> (<year>2013</year>) <article-title><tp:taxon-name><tp:taxon-name-part taxon-name-part-type="subfamily">Tersilochinae</tp:taxon-name-part></tp:taxon-name> (<tp:taxon-name><tp:taxon-name-part taxon-name-part-type="order">Hymenoptera</tp:taxon-name-part></tp:taxon-name>: <tp:taxon-name><tp:taxon-name-part taxon-name-part-type="family">Ichneumonidae</tp:taxon-name-part></tp:taxon-name>) of Costa Rica, part 2. Genera <italic><tp:taxon-name><tp:taxon-name-part taxon-name-part-type="genus">Megalochus</tp:taxon-name-part></tp:taxon-name></italic> gen. nov. and <italic><tp:taxon-name><tp:taxon-name-part taxon-name-part-type="genus">Stethantyx</tp:taxon-name-part></tp:taxon-name></italic> Townes.</article-title><source>Zootaxa</source><volume>3693</volume>(<issue>2</issue>): <fpage>221</fpage>–<lpage>266</lpage>. <ext-link xlink:type="simple" ext-link-type="doi" xlink:href="10.11646/zootaxa.3693.2.8">https://doi.org/10.11646/zootaxa.3693.2.8</ext-link></mixed-citation></ref><ref id="B16"><mixed-citation xmlns:xlink="http://www.w3.org/1999/xlink" xlink:type="simple"><person-group><name name-style="western"><surname>Khalaim</surname><given-names>AI</given-names></name><name name-style="western"><surname>Sääksjärvi</surname><given-names>IE</given-names></name><name name-style="western"><surname>Bordera</surname><given-names>S</given-names></name></person-group> (<year>2013</year>) <article-title><tp:taxon-name><tp:taxon-name-part taxon-name-part-type="subfamily">Tersilochinae</tp:taxon-name-part></tp:taxon-name> of Western Amazonia (<tp:taxon-name><tp:taxon-name-part taxon-name-part-type="order">Hymenoptera</tp:taxon-name-part></tp:taxon-name>: <tp:taxon-name><tp:taxon-name-part taxon-name-part-type="family">Ichneumonidae</tp:taxon-name-part></tp:taxon-name>). Genus <italic><tp:taxon-name><tp:taxon-name-part taxon-name-part-type="genus">Stethantyx</tp:taxon-name-part></tp:taxon-name></italic> Townes, part 1.</article-title><source>Zootaxa</source><volume>3741</volume>(<issue>3</issue>): <fpage>301</fpage>–<lpage>326</lpage>. <ext-link xlink:type="simple" ext-link-type="doi" xlink:href="10.11646/zootaxa.3741.3.1">https://doi.org/10.11646/zootaxa.3741.3.1</ext-link></mixed-citation></ref></ref-list></tp:taxon-treatment>
