# Supplementary material for: Contribution to the taxonomy of Mexican Tersilochinae (Hymenoptera, Ichneumonidae), with descriptions of five new species
Source: Zookeys. 2020 Oct 7;974:1–21. doi: 10.3897/zookeys.974.54536 (PMC7560507; doi:10.3897/zookeys.974.54536)
Supplement: XML Treatment for Stethantyx covida [file zookeys.974.54536-treatment9.xml]

<!DOCTYPE tp:taxon-treatment
  PUBLIC "-//TaxonX//DTD Taxonomic Treatment Publishing DTD v0 20100105//EN" "tax-treatment-NSO.dtd">
<tp:taxon-treatment xmlns:tp="http://www.plazi.org/taxpub"><tp:treatment-meta><kwd-group><label>Taxon classification</label><kwd><named-content xmlns:xlink="http://www.w3.org/1999/xlink" content-type="kingdom">Animalia</named-content></kwd><kwd><named-content xmlns:xlink="http://www.w3.org/1999/xlink" content-type="order">Hymenoptera</named-content></kwd><kwd><named-content xmlns:xlink="http://www.w3.org/1999/xlink" content-type="family">Ichneumonidae</named-content></kwd></kwd-group><mixed-citation publication-type="journal"><person-group><name><surname>Khalaim</surname><given-names>Andrey I.</given-names></name><name><surname>Ruíz-Cancino</surname><given-names>Enrique</given-names></name></person-group><article-title>Contribution to the taxonomy of Mexican <tp:taxon-name><tp:taxon-name-part taxon-name-part-type="subfamily">Tersilochinae</tp:taxon-name-part></tp:taxon-name> (<tp:taxon-name><tp:taxon-name-part taxon-name-part-type="order">Hymenoptera</tp:taxon-name-part></tp:taxon-name>, <tp:taxon-name><tp:taxon-name-part taxon-name-part-type="family">Ichneumonidae</tp:taxon-name-part></tp:taxon-name>), with descriptions of five new species</article-title><source>Zookeys</source><day>07</day><month>10</month><year>2020</year><volume>974</volume><fpage>1</fpage><lpage>21</lpage><pub-id pub-id-type="doi">10.3897/zookeys.974.54536</pub-id></mixed-citation></tp:treatment-meta><tp:nomenclature><tp:taxon-name><object-id xmlns:xlink="http://www.w3.org/1999/xlink" content-type="arpha" xlink:type="simple">8029C501-BEFE-5443-BFE2-60CFA7CAA8BF</object-id>
            <tp:taxon-name-part taxon-name-part-type="genus" reg="Stethantyx">Stethantyx</tp:taxon-name-part>
            <tp:taxon-name-part taxon-name-part-type="species" reg="covida">covida</tp:taxon-name-part>
            <object-id xmlns:xlink="http://www.w3.org/1999/xlink" content-type="zoobank" xlink:type="simple">http://zoobank.org/FCCA3517-3788-403B-9FC9-4ED17AF839EF</object-id>
          </tp:taxon-name><tp:taxon-authority>Khalaim &amp; Ruíz-Cancino</tp:taxon-authority><tp:taxon-status xmlns:xlink="http://www.w3.org/1999/xlink" xlink:type="simple">sp. nov.</tp:taxon-status><xref ref-type="fig" rid="F4">Figures 21–26</xref></tp:nomenclature><tp:treatment-sec sec-type="Differential diagnosis" id="SECID0E6XAG"><title>Differential diagnosis.</title><p>The new species differs from other species of <italic><tp:taxon-name><tp:taxon-name-part taxon-name-part-type="genus" reg="Stethantyx">Stethantyx</tp:taxon-name-part></tp:taxon-name></italic> with a right-angled first and second abscissae of radius (Rs+2r and Rs) by the combination of highly polished head and mesosoma, sharp and strongly oblique foveate groove of mesopleuron (Fig. <xref ref-type="fig" rid="F4">23</xref>), propodeum with narrow basal area (Fig. <xref ref-type="fig" rid="F4">24</xref>), and very long and slender ovipositor (Fig. <xref ref-type="fig" rid="F4">21</xref>). It is very similar to <italic><tp:taxon-name><tp:taxon-name-part taxon-name-part-type="genus" reg="Stethantyx">St.</tp:taxon-name-part> <tp:taxon-name-part taxon-name-part-type="species" reg="oaxacana">oaxacana</tp:taxon-name-part></tp:taxon-name></italic> sp. nov., but differs from this species by the shape of the ovipositor (Fig. <xref ref-type="fig" rid="F4">26</xref>), and somewhat longer gena, thyridial depression and second tergite.</p></tp:treatment-sec><tp:treatment-sec sec-type="description" id="SECID0EHZAG"><title>Description.</title><p><bold>Female.</bold> Body length 3.5 mm. Fore wing length 2.8 mm.</p><p>Head, in dorsal view, roundly constricted posterior to eyes; gena 0.9–1.0 × as long as eye width. Eyes glabrous. Clypeus lenticular (sometimes with lower margin slightly truncate), 3.2–3.4 × as broad as long, weakly convex in lateral view, with weak transverse ridge in lower 0.3–0.4, separated from face by sharp furrow; smooth, with fine punctures in upper part. Mandible slender, distinctly constricted in basal 0.3–0.4; upper tooth 2.0–2.5 × as long as the lower. Malar space 0.9–1.1 × as long as basal mandibular width. Antennal flagellum (Fig. <xref ref-type="fig" rid="F4">22</xref>) with 15–18 flagellomeres, filiform; flagellomeres 2–4 ca. 1.4–1.8 ×, subapical flagellomeres 1.1–1.3 × as long as broad; flagellomeres 4 to 6 bearing subapical finger-shaped structures on outer surface (hardly discernible in light microscope). Face weakly convex. Face, frons, and vertex subpolished; face and frons with very fine (sometimes indistinct) punctures. Gena polished, impunctate, or with very fine punctures in posterior part (near occipital carica). Occipital carina complete, evenly arcuate in dorsal view. Hypostomal carina present, complete.</p><fig id="F4" position="float" orientation="portrait"><object-id xmlns:xlink="http://www.w3.org/1999/xlink" content-type="doi" xlink:type="simple">10.3897/zookeys.974.54536.figures21-26</object-id><object-id xmlns:xlink="http://www.w3.org/1999/xlink" content-type="arpha" xlink:type="simple">E26330E8-70C2-5F14-A1D7-9B8D2E5137C4</object-id><label>Figures 21–26.</label><caption><p><italic><tp:taxon-name><tp:taxon-name-part taxon-name-part-type="genus" reg="Stethantyx">Stethantyx</tp:taxon-name-part> <tp:taxon-name-part taxon-name-part-type="species" reg="covida">covida</tp:taxon-name-part></tp:taxon-name></italic> sp. nov., holotype female <bold>21</bold> habitus, lateral view <bold>22</bold> head with antennae, dorso-posterior view <bold>23</bold> head and mesosoma, lateral view <bold>24</bold> propodeum and first tergite, dorso-posterior view <bold>25</bold> first tergite, lateral view <bold>26</bold> apex of ovipositor, lateral view.</p></caption><graphic xmlns:xlink="http://www.w3.org/1999/xlink" xlink:href="zookeys-974-001-g004.jpg" position="float" orientation="portrait" xlink:type="simple" id="oo_460499.jpg"><uri content-type="original_file" xlink:type="simple">https://binary.pensoft.net/fig/460499</uri></graphic></fig><p>Mesoscutum and mesopleuron very finely (sometimes indistinctly) punctate on smooth background; dorsolateral area of propodeum polished, impunctate. Notaulus with strong wrinkle on anterolateral side of mesoscutum. Scutellum with lateral longitudinal carinae at basal 0.3–0.5. Epicnemial carina not reaching front margin of mesopleuron, continuing above along front margin of mesopleuron, and vanishing there (Fig. <xref ref-type="fig" rid="F4">23</xref>). Foveate groove situated in anterior half of mesopleuron, deep, strongly oblique, almost straight, with distinct transverse wrinkles (Fig. <xref ref-type="fig" rid="F4">23</xref>). Propodeal spiracle small, adjacent to pleural carina or separated from it by one diameter of spiracle (Fig. <xref ref-type="fig" rid="F4">23</xref>). Propodeum with long and narrow basal area (basal longitudinal carinae parallel or weakly divergent anteriorly) which is 0.5–0.8 × (0.6 in holotype) as long as apical area (Fig. <xref ref-type="fig" rid="F4">24</xref>). Apical area flat, rounded to slightly pointed anteriorly; apical longitudinal carinae complete and reaching transverse carina anteriorly.</p><p>Fore wing with second recurrent vein (2m-cu) postfurcal, weakly pigmented in anterior part and distinct posteriorly. First abscissa of radius (Rs+2r) straight, longer than width of pterostigma. First and second abscissae of radius (Rs+2r and Rs) meeting at right or slightly acute angle. Intercubitus (2rs-m) slightly thickened, relatively long, distinctly longer than abscissa of cubitus between intercubitus and second recurrent vein (abscissa of M between 2rs-m and 2m-cu). Metacarpus (R1) short, not reaching apex of fore wing (Fig. <xref ref-type="fig" rid="F4">21</xref>). Second abscissa of postnervulus (Cu&amp;2cu-a) present, thus brachial cell is closed posteriorly. Hind wing with nervellus (cu1&amp;cu-a) weakly reclivous. Legs slender. Tarsal claws not pectinate.</p><p>First tergite 4.0 × as long as posteriorly broad, smooth, usually with longitudinal striae laterally before glymma and dorsally at apex of petiole; petiole slightly trapeziform in cross-section centrally; in dorsal view, postpetiole distinctly widened at base, wider than petiole and clearly separated from it; in lateral view, upper margin of tergite straight or weakly arcuate in basal 0.6–0.7 and arcuate in apical 0.3–0.4. Glymma (Fig. <xref ref-type="fig" rid="F4">25</xref>) small but distinct, situated in apical 0.55 of tergite and joining by fine groove (sometimes indistinct in small specimens) with lower part of postpetiole. Second tergite ca. 1.7 × as long as anteriorly broad. Thyridial depression deep, 2.0–3.0 × as long as broad, with posterior end usually rounded. Ovipositor bent upwards over its total length, with weak dorsal subapical depression and without teeth ventrally (Fig. <xref ref-type="fig" rid="F4">26</xref>); sheath 2.7–3.5 × (3.2 in holotype) as long as first tergite.</p><p>Head, mesosoma and first tergite brownish black to black; clypeus brownish yellow in lower 0.4 and dark brown in upper part, but sometimes clypeus is more or less entirely brownish yellow. Palpi and mandible (teeth red) brownish yellow. Tegula brownish yellow to brown. Antenna dark brown to black, scape and pedicel sometimes yellow-brown ventrally. Pterostigma brown. Legs brownish yellow; coxae and trochanters sometimes strongly darkened with brown (to almost black), tibiae and tarsi sometimes weakly to strongly infuscate (Fig. <xref ref-type="fig" rid="F4">21</xref>). Metasoma entirely or predominantly dark brown, sometimes brown posteriorly and ventrally.</p><p><bold>Male.</bold> Similar to female but malar space somewhat shorter than basal mandibular width; basal area of propodeum very narrow and usually longer; and second metasomal tergite and thyridial depression longer.</p></tp:treatment-sec><tp:treatment-sec sec-type="variation" id="SECID0EF3AG"><title>Variation.</title><p>Two females from Nevado de Toluca (State of Mexico) possess second tergite 1.5–1.6 × as long as anteriorly broad. Epicnemial carina sometimes almost reaching front margin of mesopleuron. Foveate groove in small specimens sometimes weak.</p></tp:treatment-sec><tp:treatment-sec sec-type="etymology" id="SECID0EK3AG"><title>Etymology.</title><p>This abundant Mexican species is named after the Covid-19 (Coronavirus) because the taxon was described while the outbreak of this virus in Mexico.</p></tp:treatment-sec><tp:treatment-sec sec-type="material" id="SECID0EP3AG"><title>Material examined.</title><p><bold><italic>Holotype</italic></bold> female (<named-content xmlns:xlink="http://www.w3.org/1999/xlink" content-type="dwc:institutional_code" xlink:type="simple">UAT</named-content>), Mexico, Tamaulipas, 6 km NE of Miquihuana, <named-content xmlns:xlink="http://www.w3.org/1999/xlink" content-type="dwc:verbatimCoordinates" xlink:type="simple"><named-content content-type="geo-json" specific-use="{&#34;type&#34;:&#34;Point&#34;,&#34;coordinates&#34;:[-99.707500,23.602083]}" id="NCID0EF4AG" xlink:type="simple">23°36.125'N, 99°42.45'W</named-content></named-content>, 2200–2600 m, 24.X.2008, coll. A.I. Khalaim.</p><p><bold><italic>Paratypes</italic>. Mexico</bold>: 5 females (2 in <named-content xmlns:xlink="http://www.w3.org/1999/xlink" content-type="dwc:institutional_code" xlink:type="simple">BMNH</named-content>, 1 in <named-content xmlns:xlink="http://www.w3.org/1999/xlink" content-type="dwc:institutional_code" xlink:type="simple">UAT</named-content>, 2 in <named-content xmlns:xlink="http://www.w3.org/1999/xlink" content-type="dwc:institutional_code" xlink:type="simple">ZISP</named-content>), same data as holotype. 12 females, 1 male (10 females in <named-content xmlns:xlink="http://www.w3.org/1999/xlink" content-type="dwc:institutional_code" xlink:type="simple">UAT</named-content>; 2 females, 1 male in <named-content xmlns:xlink="http://www.w3.org/1999/xlink" content-type="dwc:institutional_code" xlink:type="simple">ZISP</named-content>), <bold>Tamaulipas</bold>, [NE of] Miquihuana, Km. 15 [of road] from La Peña, 2500 m, pine forest, 16.VIII.2000, coll. D.R. Kasparyan. 14 females (1 in <named-content xmlns:xlink="http://www.w3.org/1999/xlink" content-type="dwc:institutional_code" xlink:type="simple">BMNH</named-content>, 1 in <named-content xmlns:xlink="http://www.w3.org/1999/xlink" content-type="dwc:institutional_code" xlink:type="simple">FSCA</named-content>, 12 in <named-content xmlns:xlink="http://www.w3.org/1999/xlink" content-type="dwc:institutional_code" xlink:type="simple">UAT</named-content>), Tamaulipas, [NE of] Miquihuana, Km. 21 [of road] La Peña – Joya, pine forest, 16.IX.2000, coll. C. Covarrubias Dimas. 1 female (<named-content xmlns:xlink="http://www.w3.org/1999/xlink" content-type="dwc:institutional_code" xlink:type="simple">UAT</named-content>), Tamaulipas, [NE of] Miquihuana, Km. 13 [of road] Aserradero – La Peña, herbs, 28.VIII.1993, coll. E. Ruíz-Cancino. 1 female (<named-content xmlns:xlink="http://www.w3.org/1999/xlink" content-type="dwc:institutional_code" xlink:type="simple">UAT</named-content>), Tamaulipas, [NE of] Miquihuana, Km. 18 [of road] La Peña – Aserradero, pine forest, herbs, 24.X.2008, coll. E. Ruíz-Cancino. 1 female (<named-content xmlns:xlink="http://www.w3.org/1999/xlink" content-type="dwc:institutional_code" xlink:type="simple">ZISP</named-content>), <bold>Hidalgo</bold>, 8 km N of Pachuca de Soto, National Park El Chico, <named-content xmlns:xlink="http://www.w3.org/1999/xlink" content-type="dwc:verbatimCoordinates" xlink:type="simple"><named-content content-type="geo-json" specific-use="{&#34;type&#34;:&#34;Point&#34;,&#34;coordinates&#34;:[-98.742500,20.190000]}" id="NCID0EQABG" xlink:type="simple">20°11.4'N, 98°44.55'W</named-content></named-content>, 2950–3000 m, 27.III.2014, coll. A.I. Khalaim. 2 females (<named-content xmlns:xlink="http://www.w3.org/1999/xlink" content-type="dwc:institutional_code" xlink:type="simple">BMNH</named-content>, <named-content xmlns:xlink="http://www.w3.org/1999/xlink" content-type="dwc:institutional_code" xlink:type="simple">FSCA</named-content>), Hidalgo, 8 km N of Pachuca de Soto, National Park El Chico, <named-content xmlns:xlink="http://www.w3.org/1999/xlink" content-type="dwc:verbatimCoordinates" xlink:type="simple"><named-content content-type="geo-json" specific-use="{&#34;type&#34;:&#34;Point&#34;,&#34;coordinates&#34;:[-98.742500,20.190000]}" id="NCID0EIBBG" xlink:type="simple">20°11.4'N, 98°44.55'W</named-content></named-content>, 2800–2900 m, 18–22.XII.2014, coll. A.I. Khalaim. 2 females, 1 male (1 female, 1 male in <named-content xmlns:xlink="http://www.w3.org/1999/xlink" content-type="dwc:institutional_code" xlink:type="simple">UAT</named-content>; 1 female in <named-content xmlns:xlink="http://www.w3.org/1999/xlink" content-type="dwc:institutional_code" xlink:type="simple">ZISP</named-content>), <bold>Tlaxcala</bold>, 15 km SSE of Apizaco, north slope of La Malinche volcano, <named-content xmlns:xlink="http://www.w3.org/1999/xlink" content-type="dwc:verbatimCoordinates" xlink:type="simple"><named-content content-type="geo-json" specific-use="{&#34;type&#34;:&#34;Point&#34;,&#34;coordinates&#34;:[-98.042000,19.282833]}" id="NCID0ECCBG" xlink:type="simple">19°16.97'N, 98°02.52'W</named-content></named-content>, 3300–3800 m, 2.IV.2016, coll. A.I. Khalaim. 7 males (1 in <named-content xmlns:xlink="http://www.w3.org/1999/xlink" content-type="dwc:institutional_code" xlink:type="simple">BMNH</named-content>, 1 in <named-content xmlns:xlink="http://www.w3.org/1999/xlink" content-type="dwc:institutional_code" xlink:type="simple">FSCA</named-content>, 4 in <named-content xmlns:xlink="http://www.w3.org/1999/xlink" content-type="dwc:institutional_code" xlink:type="simple">UAT</named-content>, 1 in <named-content xmlns:xlink="http://www.w3.org/1999/xlink" content-type="dwc:institutional_code" xlink:type="simple">ZISP</named-content>), Tlaxcala, 15 km SSE of Apizaco, north slope of La Malinche volcano, 2550–3000 m, 1–2.X.2016, coll. A.I. Khalaim &amp; A.E. Humala. 2 females, 1 male (<named-content xmlns:xlink="http://www.w3.org/1999/xlink" content-type="dwc:institutional_code" xlink:type="simple">UAT</named-content>), <bold>Mexico</bold> [State of], NW slope of Nevado de Toluca volcano, 3150–3830 m, 29.IX.2016, coll. A.I. Khalaim. 1 female, 1 male (<named-content xmlns:xlink="http://www.w3.org/1999/xlink" content-type="dwc:institutional_code" xlink:type="simple">ZISP</named-content>), <bold>Morelos</bold>, N of Tepoztlán, path to El Tepozteco, 1800–2000 m, 11.X.2014, coll. A.I. Khalaim. 2 males (<abbrev xmlns:xlink="http://www.w3.org/1999/xlink" xlink:title="Texas A&amp;M University, College Station, Texas, USA" id="ABBRID0E2DBG" xlink:type="simple">TAMU</abbrev>), <bold>Guerrero</bold>, 7 mi. SW of Filo de Caballo, 12.VII.1985, coll. J. Woolley &amp; G. Zolnerowich. 1 female (<abbrev xmlns:xlink="http://www.w3.org/1999/xlink" xlink:title="Texas A&amp;M University, College Station, Texas, USA" id="ABBRID0EBEBG" xlink:type="simple">TAMU</abbrev>), <bold>Oaxaca</bold>, Llano de las Flores, 8900 ft (= 2715 m), 17–19.VII.1987, coll. R. Wharton. 2 females (<abbrev xmlns:xlink="http://www.w3.org/1999/xlink" xlink:title="Texas A&amp;M University, College Station, Texas, USA" id="ABBRID0EHEBG" xlink:type="simple">TAMU</abbrev>), Oaxaca, 15 mi. (= 24 km) NE of Ixtlán de Juárez, Llano de las Flores, 21.VII.1985, coll. J.B. Woolley &amp; G. Zolnerovich. 1 female (<abbrev xmlns:xlink="http://www.w3.org/1999/xlink" xlink:title="Texas A&amp;M University, College Station, Texas, USA" id="ABBRID0ELEBG" xlink:type="simple">TAMU</abbrev>), Oaxaca, 10.8 mi. (= 17.4 km) S of El Punto, 6100 ft (= 1860 m), 19.VII.1987, coll. R. Wharton. 1 female (<named-content xmlns:xlink="http://www.w3.org/1999/xlink" content-type="dwc:institutional_code" xlink:type="simple">UNAM</named-content>), Oaxaca, Santiago Comaltepec, <named-content xmlns:xlink="http://www.w3.org/1999/xlink" content-type="dwc:verbatimCoordinates" xlink:type="simple"><named-content content-type="geo-json" specific-use="{&#34;type&#34;:&#34;Point&#34;,&#34;coordinates&#34;:[-96.493980,17.584290]}" id="NCID0E1EBG" xlink:type="simple">17.58429N, 96.49398W</named-content></named-content>, 2332 m, 6.VI.2009, coll. H. Clebsch &amp; A. Zaldívar. 1 female (<named-content xmlns:xlink="http://www.w3.org/1999/xlink" content-type="dwc:institutional_code" xlink:type="simple">UAT</named-content>), 1 male (<named-content xmlns:xlink="http://www.w3.org/1999/xlink" content-type="dwc:institutional_code" xlink:type="simple">UNAM</named-content>), same data but 29.XI–26.XII.2005 (head in female absent). 6 females, 12 males (5 females, 11 males in <named-content xmlns:xlink="http://www.w3.org/1999/xlink" content-type="dwc:institutional_code" xlink:type="simple">UNAM</named-content>; 1 female, 1 male in <named-content xmlns:xlink="http://www.w3.org/1999/xlink" content-type="dwc:institutional_code" xlink:type="simple">UAT</named-content>), Oaxaca, Santiago Comaltepec, <named-content xmlns:xlink="http://www.w3.org/1999/xlink" content-type="dwc:verbatimCoordinates" xlink:type="simple"><named-content content-type="geo-json" specific-use="{&#34;type&#34;:&#34;Point&#34;,&#34;coordinates&#34;:[-96.494280,17.584240]}" id="NCID0EBGBG" xlink:type="simple">17.58424N, 96.49428W</named-content></named-content>, 2427 m, humid oak-pine forest, Malaise trap, 12–20.VI.2007, coll. H. Clebsch. <bold>Guatemala</bold>: 1 female (<named-content xmlns:xlink="http://www.w3.org/1999/xlink" content-type="dwc:institutional_code" xlink:type="simple">UCR</named-content>), Sacatepéquez [Department], Sumpango, Durwest Farm, <named-content xmlns:xlink="http://www.w3.org/1999/xlink" content-type="dwc:verbatimCoordinates" xlink:type="simple"><named-content content-type="geo-json" specific-use="{&#34;type&#34;:&#34;Point&#34;,&#34;coordinates&#34;:[-90.719722,14.671389]}" id="NCID0ESGBG" xlink:type="simple">14°40'17"N, 90°43'11"W</named-content></named-content>, 3–10.II.2007, coll. M. Hoddle.</p></tp:treatment-sec><tp:treatment-sec sec-type="distribution" id="SECID0EXGBG"><title>Distribution.</title><p>Northeast, central, and south Mexico (Tamaulipas, Hidalgo, Tlaxcala, Mexico, Guerrero, Oaxaca), Guatemala.</p></tp:treatment-sec></tp:taxon-treatment>
